# Supplementary material for: ﻿New species of Urodeta Stainton, 1869 (Lepidoptera, Elachistidae, Elachistinae) from Ghana and Democratic Republic of the Congo, with identification keys to the Afrotropical species of the genus
Source: Zookeys. 2022 Mar 11;1089:25–36. doi: 10.3897/zookeys.1089.79716 (PMC8933387; doi:10.3897/zookeys.1089.79716)
Supplement: XML Treatment for Urodeta falcata [file zookeys.1089.79716-treatment1.xml]

<!DOCTYPE tp:taxon-treatment
  PUBLIC "-//TaxonX//DTD Taxonomic Treatment Publishing DTD v0 20100105//EN" "tax-treatment-NSO.dtd">
<tp:taxon-treatment xmlns:tp="http://www.plazi.org/taxpub"><tp:treatment-meta><kwd-group><label>Taxon classification</label><kwd>
                <named-content content-type="kingdom">Animalia</named-content>
              </kwd><kwd>
                <named-content content-type="order">Lepidoptera</named-content>
              </kwd><kwd>
                <named-content content-type="family">Momphidae</named-content>
              </kwd></kwd-group><mixed-citation publication-type="journal"><person-group><name><surname>Sruoga</surname><given-names>Virginijus</given-names></name><name><surname>Prins</surname><given-names>Jurate De</given-names></name></person-group><article-title>﻿New species of <italic><tp:taxon-name><tp:taxon-name-part taxon-name-part-type="genus" reg="Urodeta">Urodeta</tp:taxon-name-part></tp:taxon-name></italic> Stainton, 1869 (<tp:taxon-name><tp:taxon-name-part taxon-name-part-type="order">Lepidoptera</tp:taxon-name-part></tp:taxon-name>, <tp:taxon-name><tp:taxon-name-part taxon-name-part-type="family">Elachistidae</tp:taxon-name-part></tp:taxon-name>, <tp:taxon-name><tp:taxon-name-part taxon-name-part-type="subfamily">Elachistinae</tp:taxon-name-part></tp:taxon-name>) from Ghana and Democratic Republic of the Congo, with identification keys to the Afrotropical species of the genus</article-title><source>Zookeys</source><day>11</day><month>03</month><year>2022</year><volume>1089</volume><fpage>25</fpage><lpage>36</lpage><pub-id pub-id-type="doi">10.3897/zookeys.1089.79716</pub-id></mixed-citation></tp:treatment-meta><tp:nomenclature><label>﻿</label><tp:taxon-name>
              <object-id xmlns:xlink="http://www.w3.org/1999/xlink" content-type="arpha" xlink:type="simple">460F2506-5ADD-57C0-93EC-2453FDFE8637</object-id>
              <tp:taxon-name-part taxon-name-part-type="genus" reg="Urodeta">Urodeta</tp:taxon-name-part>
              <tp:taxon-name-part taxon-name-part-type="species" reg="falcata">falcata</tp:taxon-name-part>
              <object-id xmlns:xlink="http://www.w3.org/1999/xlink" content-type="zoobank" xlink:type="simple">http://zoobank.org/50E30AD5-4F6B-47E5-B9F9-3662FD9350CC</object-id>
            </tp:taxon-name><tp:taxon-status xmlns:xlink="http://www.w3.org/1999/xlink" xlink:type="simple">sp. nov.</tp:taxon-status><xref ref-type="fig" rid="F1">Figs 1</xref><xref ref-type="fig" rid="F1">, 2</xref><xref ref-type="fig" rid="F2">, 5–14</xref></tp:nomenclature><tp:treatment-sec sec-type="material" id="SECID0EPXAG"><title>Material examined.</title><p><bold><italic>Holotype</italic>.</bold> Ghana • ♂; Ashanti Bobiri, 4 km NE Kubease, <named-content xmlns:xlink="http://www.w3.org/1999/xlink" content-type="dwc:verbatimCoordinates" xlink:type="simple"><named-content content-type="geo-json" specific-use="{&#34;type&#34;:&#34;Point&#34;,&#34;coordinates&#34;:[-1.333333,6.683333]}" id="NCID0E4XAG" xlink:type="simple">6°41'N, 1°20'W</named-content></named-content>; 230 m alt.; 25 May 2011; J. &amp; W. De Prins leg., gen. prep. VS510.</p></tp:treatment-sec><tp:treatment-sec sec-type="diagnosis" id="SECID0ECYAG"><title>Diagnosis.</title><p><italic><tp:taxon-name><tp:taxon-name-part taxon-name-part-type="genus" reg="Urodeta">Urodeta</tp:taxon-name-part><tp:taxon-name-part taxon-name-part-type="species" reg="falcata">falcata</tp:taxon-name-part></tp:taxon-name></italic> is a small, dark-coloured species with indistinct wing markings. In wing pattern and male genitalia, the new species is most similar to <italic><tp:taxon-name><tp:taxon-name-part taxon-name-part-type="genus" reg="Urodeta">U.</tp:taxon-name-part><tp:taxon-name-part taxon-name-part-type="species" reg="aculeata">aculeata</tp:taxon-name-part></tp:taxon-name></italic> Sruoga &amp; De Prins, 2011, known from Cameroon, <italic><tp:taxon-name><tp:taxon-name-part taxon-name-part-type="genus" reg="Urodeta">U.</tp:taxon-name-part><tp:taxon-name-part taxon-name-part-type="species" reg="tantilla">tantilla</tp:taxon-name-part></tp:taxon-name></italic> Sruoga &amp; De Prins, 2011, known from Kenya and <italic><tp:taxon-name><tp:taxon-name-part taxon-name-part-type="genus" reg="Urodeta">U.</tp:taxon-name-part><tp:taxon-name-part taxon-name-part-type="species" reg="maculata">maculata</tp:taxon-name-part></tp:taxon-name></italic> (Mey, 2007), known from Namibia. However, <italic><tp:taxon-name><tp:taxon-name-part taxon-name-part-type="genus" reg="Urodeta">U.</tp:taxon-name-part><tp:taxon-name-part taxon-name-part-type="species" reg="falcata">falcata</tp:taxon-name-part></tp:taxon-name></italic> can be distinguished most easily by the presence of two claw-shaped cornuti, pointed apex of phallus and long ventral shield of juxta.</p><fig id="F1" position="float" orientation="portrait"><object-id xmlns:xlink="http://www.w3.org/1999/xlink" content-type="doi" xlink:type="simple">10.3897/zookeys.1089.79716.figures1-4</object-id><object-id xmlns:xlink="http://www.w3.org/1999/xlink" content-type="arpha" xlink:type="simple">2CFC424C-CBA1-555D-9025-C9C41EDA5B04</object-id><label>Figures 1–4.</label><caption><p>Collecting localities in Sub-Saharan Africa <bold>1, 2</bold> Bobiri Forest, Ashanti, Ghana <bold>3, 4</bold> Mayumbe Forest, Bas-Congo, Democratic Republic of the Congo.</p></caption><graphic xmlns:xlink="http://www.w3.org/1999/xlink" xlink:href="zookeys-1089-025-g001.jpg" position="float" orientation="portrait" xlink:type="simple" id="oo_657675.jpg"><uri content-type="original_file" xlink:type="simple">https://binary.pensoft.net/fig/657675</uri></graphic></fig></tp:treatment-sec><tp:treatment-sec sec-type="description" id="SECID0EQ1AG"><title>Description.</title><p><bold>Male</bold> (Figs <xref ref-type="fig" rid="F2">5</xref>, <xref ref-type="fig" rid="F2">6</xref>). Forewing length 2.2 mm; wingspan 5.0 mm (<italic>N</italic> = 1). <bold><italic>Head</italic></bold>: frons, vertex and neck tuft pale grey, weakly mottled with dark brown tipped scales; labial palpus vestigial, visible only as very short greyish extension; scape greyish white below, brownish grey above, pecten pale grey; flagellum pale brown, weakly annulated with darker rings basally and slightly serrated apically. <bold><italic>Thorax</italic></bold> and tegula strongly mottled with scales basally pale grey and distally brownish grey. Forewing: strongly mottled with scales basally pale grey and distally brownish grey; wing darker beyond middle; fringe brownish grey. Hindwing and its fringe brownish grey.</p><fig id="F2" position="float" orientation="portrait"><object-id xmlns:xlink="http://www.w3.org/1999/xlink" content-type="doi" xlink:type="simple">10.3897/zookeys.1089.79716.figures5-14</object-id><object-id xmlns:xlink="http://www.w3.org/1999/xlink" content-type="arpha" xlink:type="simple">FB3FABD9-729D-5262-92B2-F9D7FC298D7F</object-id><label>Figures 5–14.</label><caption><p><italic><tp:taxon-name><tp:taxon-name-part taxon-name-part-type="genus" reg="Urodeta">Urodeta</tp:taxon-name-part><tp:taxon-name-part taxon-name-part-type="species" reg="falcata">falcata</tp:taxon-name-part></tp:taxon-name></italic> sp. nov., male, holotype <bold>5</bold> habitus <bold>6</bold> head, fronto-lateral view <bold>7</bold> general view of male genitalia (phallus removed) <bold>8</bold> sclerotized phallic tube <bold>9</bold> male genitalia, lateral view <bold>10</bold> central part of genitalia <bold>11</bold> distal part of phallus <bold>12</bold> gnathos and apices of cucullus, distal view <bold>13</bold> ventral cornutus <bold>14</bold> dorsal cornutus (<bold>5, 6, 8–10</bold> in glycerol before permanent mounting in Euparal).</p></caption><graphic xmlns:xlink="http://www.w3.org/1999/xlink" xlink:href="zookeys-1089-025-g002.jpg" position="float" orientation="portrait" xlink:type="simple" id="oo_657676.jpg"><uri content-type="original_file" xlink:type="simple">https://binary.pensoft.net/fig/657676</uri></graphic></fig><p><bold>Female.</bold> Unknown.</p><p><bold>Male genitalia</bold> (Figs <xref ref-type="fig" rid="F2">7–14</xref>). Uncus short. Spinose knob of gnathos long oval, twice as long as wide, oriented posteriorly (Fig. <xref ref-type="fig" rid="F2">12</xref>). Valva short and broad; costa concave; ventral margin of sacculus convex, distally meeting emargination of termen at a blunt angle; cucullus short and narrow, tapered apically, inner surface covered with long setae; transtilla short, strongly sclerotized. Ventral shied of juxta about 3 times as long as wide, strongly sclerotized. Vinculum U-shaped, proximal margin weakly concave. Sclerotized phallic tube short, as long as valva, with strongly sclerotized, wide band along ventral margin; distally tapered towards pointed apex; vesica with 2 large curved cornuti and numerous tiny, elongate spines.</p></tp:treatment-sec><tp:treatment-sec sec-type="biology" id="SECID0EG4AG"><title>Biology.</title><p>Unknown.</p></tp:treatment-sec><tp:treatment-sec sec-type="Flight period" id="SECID0EL4AG"><title>Flight period.</title><p>Based on the specimen available, adults fly in May.</p></tp:treatment-sec><tp:treatment-sec sec-type="distribution" id="SECID0EQ4AG"><title>Distribution.</title><p>So far, this species is known only from southern Ghana (Figs <xref ref-type="fig" rid="F1">1</xref>, <xref ref-type="fig" rid="F1">2</xref>).</p></tp:treatment-sec><tp:treatment-sec sec-type="etymology" id="SECID0E54AG"><title>Etymology.</title><p>The species name is derived from the Latin <italic><tp:taxon-name><tp:taxon-name-part taxon-name-part-type="genus" reg="Urodeta"/><tp:taxon-name-part taxon-name-part-type="species" reg="falcata">falcata</tp:taxon-name-part></tp:taxon-name></italic> (sickle-shaped) in reference to the shape of cornuti in male genitalia.</p></tp:treatment-sec><tp:treatment-sec sec-type="remarks" id="SECID0EO5AG"><title>Remarks.</title><p>The head of the holotype is somewhat abraded, therefore the description is approximate.</p></tp:treatment-sec></tp:taxon-treatment>
