# Supplementary material for: ﻿New species of Urodeta Stainton, 1869 (Lepidoptera, Elachistidae, Elachistinae) from Ghana and Democratic Republic of the Congo, with identification keys to the Afrotropical species of the genus
Source: Zookeys. 2022 Mar 11;1089:25–36. doi: 10.3897/zookeys.1089.79716 (PMC8933387; doi:10.3897/zookeys.1089.79716)
Supplement: XML Treatment for Urodeta bisigna [file zookeys.1089.79716-treatment2.xml]

<!DOCTYPE tp:taxon-treatment
  PUBLIC "-//TaxonX//DTD Taxonomic Treatment Publishing DTD v0 20100105//EN" "tax-treatment-NSO.dtd">
<tp:taxon-treatment xmlns:tp="http://www.plazi.org/taxpub"><tp:treatment-meta><kwd-group><label>Taxon classification</label><kwd>
                <named-content content-type="kingdom">Animalia</named-content>
              </kwd><kwd>
                <named-content content-type="order">Lepidoptera</named-content>
              </kwd><kwd>
                <named-content content-type="family">Momphidae</named-content>
              </kwd></kwd-group><mixed-citation publication-type="journal"><person-group><name><surname>Sruoga</surname><given-names>Virginijus</given-names></name><name><surname>Prins</surname><given-names>Jurate De</given-names></name></person-group><article-title>﻿New species of <italic><tp:taxon-name><tp:taxon-name-part taxon-name-part-type="genus" reg="Urodeta">Urodeta</tp:taxon-name-part></tp:taxon-name></italic> Stainton, 1869 (<tp:taxon-name><tp:taxon-name-part taxon-name-part-type="order">Lepidoptera</tp:taxon-name-part></tp:taxon-name>, <tp:taxon-name><tp:taxon-name-part taxon-name-part-type="family">Elachistidae</tp:taxon-name-part></tp:taxon-name>, <tp:taxon-name><tp:taxon-name-part taxon-name-part-type="subfamily">Elachistinae</tp:taxon-name-part></tp:taxon-name>) from Ghana and Democratic Republic of the Congo, with identification keys to the Afrotropical species of the genus</article-title><source>Zookeys</source><day>11</day><month>03</month><year>2022</year><volume>1089</volume><fpage>25</fpage><lpage>36</lpage><pub-id pub-id-type="doi">10.3897/zookeys.1089.79716</pub-id></mixed-citation></tp:treatment-meta><tp:nomenclature><label>﻿</label><tp:taxon-name>
              <object-id xmlns:xlink="http://www.w3.org/1999/xlink" content-type="arpha" xlink:type="simple">E490C4F3-64DC-5515-AE42-5097DBE0764C</object-id>
              <tp:taxon-name-part taxon-name-part-type="genus" reg="Urodeta">Urodeta</tp:taxon-name-part>
              <tp:taxon-name-part taxon-name-part-type="species" reg="bisigna">bisigna</tp:taxon-name-part>
              <object-id xmlns:xlink="http://www.w3.org/1999/xlink" content-type="zoobank" xlink:type="simple">http://zoobank.org/718EA81F-1BC6-45BA-83DB-0B6F4453571A</object-id>
            </tp:taxon-name><tp:taxon-status xmlns:xlink="http://www.w3.org/1999/xlink" xlink:type="simple">sp. nov.</tp:taxon-status><xref ref-type="fig" rid="F1">Figs 3</xref><xref ref-type="fig" rid="F1">, 4</xref><xref ref-type="fig" rid="F3">, 15–18</xref></tp:nomenclature><tp:treatment-sec sec-type="material" id="SECID0EIABG"><title>Material examined.</title><p><bold><italic>Holotype</italic>.</bold> Congo Dem. Rep. • ♀; Bas-Congo, Nat. Res. Luki-Mayumbe, <named-content xmlns:xlink="http://www.w3.org/1999/xlink" content-type="dwc:verbatimCoordinates" xlink:type="simple"><named-content content-type="geo-json" specific-use="{&#34;type&#34;:&#34;Point&#34;,&#34;coordinates&#34;:[13.083333,-5.450000]}" id="NCID0EWABG" xlink:type="simple">05°27'S, 13°05'E</named-content></named-content>; 320 m alt.; 29 Mar. 2006; J. De Prins leg., gen. prep. VS511.</p></tp:treatment-sec><tp:treatment-sec sec-type="diagnosis" id="SECID0E2ABG"><title>Diagnosis.</title><p><italic><tp:taxon-name><tp:taxon-name-part taxon-name-part-type="genus" reg="Urodeta">Urodeta</tp:taxon-name-part><tp:taxon-name-part taxon-name-part-type="species" reg="bisigna">bisigna</tp:taxon-name-part></tp:taxon-name></italic> is a small, lightly-coloured species, with indistinct wing markings. In female genitalia, the new species is comparable to Afrotropical species with vestigial apophyses and a comb-shaped signum consisting of few stout spines, i.e., <italic><tp:taxon-name><tp:taxon-name-part taxon-name-part-type="genus" reg="Urodeta">U.</tp:taxon-name-part><tp:taxon-name-part taxon-name-part-type="species" reg="maculata">maculata</tp:taxon-name-part></tp:taxon-name></italic> (Mey, 2007) known from Namibia, <italic><tp:taxon-name><tp:taxon-name-part taxon-name-part-type="genus" reg="Urodeta">U.</tp:taxon-name-part><tp:taxon-name-part taxon-name-part-type="species" reg="bucera">bucera</tp:taxon-name-part></tp:taxon-name></italic> Sruoga &amp; De Prins, 2011 and <italic><tp:taxon-name><tp:taxon-name-part taxon-name-part-type="genus" reg="Urodeta">U.</tp:taxon-name-part><tp:taxon-name-part taxon-name-part-type="species" reg="talea">talea</tp:taxon-name-part></tp:taxon-name></italic> Sruoga &amp; De Prins, 2011, known from Democratic Republic of the Congo. However, <italic><tp:taxon-name><tp:taxon-name-part taxon-name-part-type="genus" reg="Urodeta">U.</tp:taxon-name-part><tp:taxon-name-part taxon-name-part-type="species" reg="bisigna">bisigna</tp:taxon-name-part></tp:taxon-name></italic> is distinguished most easily by its additional irregularly shaped signum.</p></tp:treatment-sec><tp:treatment-sec sec-type="description" id="SECID0EYCBG"><title>Description.</title><p><bold>Female</bold> (Figs <xref ref-type="fig" rid="F3">15</xref>, <xref ref-type="fig" rid="F3">16</xref>). Forewing length 2.2 mm; wingspan 5.0 mm (<italic>N</italic> = 1). <bold><italic>Head</italic></bold>: frons, vertex and neck tuft creamy white, neck tuft weakly mottled with brown tipped scales; labial palpus vestigial, visible only as very short greyish extension; scape creamy white, mottled with brown tipped scales above, pecten creamy white; flagellum greyish brown, annulated with paler rings basally and slightly serrated apically. <bold><italic>Thorax</italic></bold> and tegula creamy white, mottled by brown tipped scales. Forewing: creamy white powdered with brownish creamy tipped scales. Denser grey brown scales forming two irregular patches: one in basal part of wing; other extending obliquely at 2/5 of costa towards tornus of wing. Blackish brown scales forming two small irregular spots: one at 2/5 of costa and other opposite at dorsum; fringe greyish white. Hindwing and its fringe pale brownish grey.</p><fig id="F3" position="float" orientation="portrait"><object-id xmlns:xlink="http://www.w3.org/1999/xlink" content-type="doi" xlink:type="simple">10.3897/zookeys.1089.79716.figures15-18</object-id><object-id xmlns:xlink="http://www.w3.org/1999/xlink" content-type="arpha" xlink:type="simple">133AF083-6238-5487-8F2E-1F6805288068</object-id><label>Figures 15–18.</label><caption><p><italic><tp:taxon-name><tp:taxon-name-part taxon-name-part-type="genus" reg="Urodeta">Urodeta</tp:taxon-name-part><tp:taxon-name-part taxon-name-part-type="species" reg="bisigna">bisigna</tp:taxon-name-part></tp:taxon-name></italic> sp. nov., female, holotype <bold>15</bold> habitus <bold>16</bold> head, fronto-lateral view <bold>17</bold> caudal part of female genitalia <bold>18</bold> ductus and corpus bursae.</p></caption><graphic xmlns:xlink="http://www.w3.org/1999/xlink" xlink:href="zookeys-1089-025-g003.jpg" position="float" orientation="portrait" xlink:type="simple" id="oo_657677.jpg"><uri content-type="original_file" xlink:type="simple">https://binary.pensoft.net/fig/657677</uri></graphic></fig><p><bold>Male.</bold> Unknown.</p><p><bold>Female genitalia</bold> (Figs <xref ref-type="fig" rid="F3">17</xref>, <xref ref-type="fig" rid="F3">18</xref>). Papilla analis very short, ventral surface setose. Apophysis posterioris vestigial, visible only as tiny extension basolaterally, apophysis anterioris absent. Ostium bursae situated in membrane between sterna 7 and 8. Antrum and colliculum not distinct. Ductus bursae very long, spirally coiled in proximal 1/2. Corpus bursae with minute internal spines and two signa, one comb shaped, consisting of 5 stout teeth, slightly varying in size and few smaller spines; another signum irregularly shaped, with one short spine.</p></tp:treatment-sec><tp:treatment-sec sec-type="biology" id="SECID0EAFBG"><title>Biology.</title><p>Unknown.</p></tp:treatment-sec><tp:treatment-sec sec-type="Flight period" id="SECID0EFFBG"><title>Flight period.</title><p>Based on the specimen available, adults fly in March.</p></tp:treatment-sec><tp:treatment-sec sec-type="distribution" id="SECID0EKFBG"><title>Distribution.</title><p>So far, this species is known only from western Democratic Republic of the Congo (Figs <xref ref-type="fig" rid="F1">3</xref>, <xref ref-type="fig" rid="F1">4</xref>).</p></tp:treatment-sec><tp:treatment-sec sec-type="etymology" id="SECID0EYFBG"><title>Etymology.</title><p>The species name is derived from the Latin prefix <italic>bi</italic> (two), and signum in reference to presence of two signa in female genitalia.</p></tp:treatment-sec><tp:treatment-sec sec-type="remarks" id="SECID0EAGBG"><title>Remarks.</title><p>The forewing in the holotype is somewhat abraded, therefore the description is approximate.</p></tp:treatment-sec><tp:treatment-sec><!--Section generated to contain objects referenced in tp:taxon-treatment.--><fig id="F1" position="float" orientation="portrait"><object-id xmlns:xlink="http://www.w3.org/1999/xlink" content-type="doi" xlink:type="simple">10.3897/zookeys.1089.79716.figures1-4</object-id><object-id xmlns:xlink="http://www.w3.org/1999/xlink" content-type="arpha" xlink:type="simple">2CFC424C-CBA1-555D-9025-C9C41EDA5B04</object-id><label>Figures 1–4.</label><caption><p>Collecting localities in Sub-Saharan Africa <bold>1, 2</bold> Bobiri Forest, Ashanti, Ghana <bold>3, 4</bold> Mayumbe Forest, Bas-Congo, Democratic Republic of the Congo.</p></caption><graphic xmlns:xlink="http://www.w3.org/1999/xlink" xlink:href="zookeys-1089-025-g001.jpg" position="float" orientation="portrait" xlink:type="simple" id="oo_657675.jpg"><uri content-type="original_file" xlink:type="simple">https://binary.pensoft.net/fig/657675</uri></graphic></fig></tp:treatment-sec></tp:taxon-treatment>
